# Supplementary material for: Cryptic Divergence of Rochia nilotica (Gastropoda: Tegulidae) from Chuuk Lagoon, Federated States of Micronesia, Revealed by Morphological and Mitochondrial Genome Analyses
Source: Animals (Basel). 2025 Dec 2;15(23):3471. doi: 10.3390/ani15233471 (PMC12691490; doi:10.3390/ani15233471)
Supplement: Supplementary file 1 [file animals-15-03471-s001.zip]

Archive with 1 entries (1 files):
- animals-3985339-supplementary.pdf
